# Supplementary material for: Reduced p63 expression is linked to unfavourable prognosis in muscle‐invasive urothelial carcinoma of the bladder
Source: BJUI Compass. 2024 Sep 10;5(11):1081–9. doi: 10.1002/bco2.431 (PMC11557268; doi:10.1002/bco2.431)
Supplement: Supplementary file 1 — Table S1. Normal tissue microarray. [file BCO2-5-1081-s002.xlsx]

## Sheet: Suppl Table 1
normal tissue type
Adrenal gland
Anal canal, skin
Anal canal, transitional mucosa
Aorta, endothelium
Aorta, media
Appendix, mucosa
Appendix, muscular wall
Bone marrow
Breast
Bronchus, glands
Bronchus, mucosa
Cerebellum, cortex (grey)
Cerebellum, medulla (white)
Cerebrum, grey
Cerebrum, white
Colon descendens, mucosa
Colon descendens, muscular wall
Duodenum, Brunner gland
Duodenum, mucosa
Ektocervix
Endocervix
Endometrium, proliferation
Endometrium, secretion
Epididymis
Esophagus, muscular wall
Esophagus, squamous epithelium
Fallopian tube, mucosa
Fat
Gallbladder, epithelium
Heart
Ileum, mucosa
Ileum, muscularis
Kidney, cortex
Kidney, medulla
Kidney, pelvis, muscular wall
Kidney, pelvis, urothelium
Lip, oral mucosa
Liver
Lung
Lymph node
Oral cavity
Ovary, corpus luteum
Ovary, follicular cyst
Ovary, stroma
Pancreas
Parathyroid
Parotid gland
Penis, corpos spongiosum
Pituitary, anterior lobe
Pituitary, posterior lobe/ infundibulum
Placenta early, decidua
Placenta, early
Placenta, mature
Placenta, mature, amnion and chorion
Prostate
Rectum, mucosa
Seminal vesicle
Sinus paranasales
Skin
Skin, hairfollicel and sebaceous glands
Spleen
Stomach, antrum
Stomach, corpus
Stomach, muscular wall
Striated muscle
Sublingual gland
Submandibular gland
Testis
Thymus
Tongue, muscle
Tonsil
Tonsil, surface epithelium
Tyroid gland
Urinary bladder, muscular wall
Urinary bladder, urothelium
Uterus, myometrium
